# Supplementary material for: A cellulose-degrading Bacillus altitudinis from Tibetan pigs improved the in vitro fermentation characteristics of wheat bran
Source: Comput Struct Biotechnol J. 2025 Mar 18;27:1233–43. doi: 10.1016/j.csbj.2025.03.025 (PMC11984536; doi:10.1016/j.csbj.2025.03.025)
Supplement: Supplementary file 2 — Supplementary material [file mmc2.xlsx]

## Sheet: Sheet1
Supplemental Table 1 Diameter of cellulose Hydrolysis Circles of all strains randomly isolated from Tibetan pigs
Strain	D/d
Z-1	2.83
Z-2	2.79
Z-3	3.53
Z-4	None
Z-5	None
Z-6	None
Z-7	2.28
Z-8	None
Z-9	2.43
Z-10	2.92
Z-11	2.47
Z-12	2.72
Z-13	3.15
Z-14	2.26
Z-15	3.48
Z-16	2.38
Z-17	2.67
Z-18	3.05
Z-19	2.97
Z-20	4.04
Z-21	2.78
Z-22	3.5
Z-23	3.63
Z-24	3.13
Z-25	2.39
Z-26	4.26
Z-27	2.02
Z-28	2.54
Z-29	2.9
Z-30	2.52
Z-31	2.2
Z-32	2.03
Z-33	3.03
Z-34	2.17
Z-35	None
Z-36	2.23
Z-37	2.32
Z-38	2.61
Z-39	2.28
Z-40	None
Z-41	None
Z-42	None
Z-43	None
Z-44	2.12
Z-45	2.26
Z-46	1.48
Z-47	None
Z-48	3.44
Z-49	None
Z-50	None
Z-51	3.52
Z-52	3.68
Z-53	3.42
Z-54	3.21
Z-55	None
Z-56	3.18
Z-57	3.28
Z-58	3.24
Z-59	2.14
Z-60	3.31
Z-61	3.2
Z-62	2.92
Z-63	3.69
Z-64	3.57
Z-65	3.48
Z-66	2.73
Z-67	None
Z-68	3.42
Z-69	2.6
Z-70	3.29
Z-71	3.36
Z-72	None
Z-73	None
Z-74	2.91
Z-75	None
Z-76	2.8
Z-77	None
Z-78	3.08
Z-79	2.83
Z-80	2.69
Z-81	2.71
Z-82	None
Z-83	2.46
Z-84	None
Z-85	1.99
Z-86	2.58
Z-87	2.36
Z-88	2.32
Z-89	1.84
Z-90	None
Z-91	2.43
Z-92	2.33
Z-93	2.92
Z-94	3.52
Z-95	2.51
Z-96	2.06
Z-97	None
Z-98	3.98
Z-99	3.44
Z-100	3.12
D/d, the ratio of cellulose hydrolysis zone diameter to the colony diameter, n = 3.
